# Supplementary material for: The Antimicrobial Potential of the Hop (Humulus lupulus L.) Extract against Staphylococcus aureus and Oral Streptococci
Source: Pharmaceuticals (Basel). 2024 Jan 27;17(2):162. doi: 10.3390/ph17020162 (PMC10893079; doi:10.3390/ph17020162)
Supplement: Supplementary file 1 [file pharmaceuticals-17-00162-s001.zip]

Archive with 1 entries (1 files):
- pharmaceuticals-2789634-supplementary.pdf
